# Supplementary material for: Alternative splicing in pediatric central nervous system tumors highlights oncofetal candidate CLK1 exon 4
Source: Neurooncol Pediatr. 2026 Feb 16;2(1):wuag009. doi: 10.1093/neuped/wuag009 (PMC13017157; doi:10.1093/neuped/wuag009)
Supplement: wuag009_Supplementary_Data [file wuag009_supplementary_data.zip]

Archive with 7 entries (7 files):
- Supplemental-Figures.pdf
- TableS1-histologies.xlsx
- TableS2-histology-specific-splice-events.xlsx
- TableS3-SF-dysreg.xlsx
- TableS4-SF-expr-correlations.xlsx
- TableS5-functional-sites.xlsx
- TableS6-CLK1-ex4-splicing-impact-morpholino.xlsx
