# Supplementary material for: Alternative splicing in pediatric central nervous system tumors highlights oncofetal candidate CLK1 exon 4
Source: Neurooncol Pediatr. 2026 Feb 16;2(1):wuag009. doi: 10.1093/neuped/wuag009 (PMC13017157; doi:10.1093/neuped/wuag009)
Supplement: wuag009_Supplementary_Data [file wuag009_supplementary_data.zip › TableS4-SF-expr-correlations.xlsx]

## Sheet: A_cluster_exp_cor
gene_symbol

## Sheet: B_hist_exp_cor
gene_symbol

## Sheet: C_clk1_exp_cor_genes_depmap
gene
