# Supplementary material for: Alternative splicing in pediatric central nervous system tumors highlights oncofetal candidate CLK1 exon 4
Source: Neurooncol Pediatr. 2026 Feb 16;2(1):wuag009. doi: 10.1093/neuped/wuag009 (PMC13017157; doi:10.1093/neuped/wuag009)
Supplement: wuag009_Supplementary_Data [file wuag009_supplementary_data.zip › TableS5-functional-sites.xlsx]

## Sheet: A_ds_skipping
splicing_case

## Sheet: B_ds_inclusion
splicing_case

## Sheet: C_prioritized_sf_kinases
SpliceID

## Sheet: D_clk1_ex4_psi
Kids_First_Biospecimen_ID

## Sheet: E_clk1_ex4_normal_stats
group1
