# Supplementary material for: Alternative splicing in pediatric central nervous system tumors highlights oncofetal candidate CLK1 exon 4
Source: Neurooncol Pediatr. 2026 Feb 16;2(1):wuag009. doi: 10.1093/neuped/wuag009 (PMC13017157; doi:10.1093/neuped/wuag009)
Supplement: wuag009_Supplementary_Data [file wuag009_supplementary_data.zip › TableS6-CLK1-ex4-splicing-impact-morpholino.xlsx]

## Sheet: A_deseq2_morp
Gene_Symbol

## Sheet: B_morph_rmats
splicing_case

## Sheet: C_ds_SE
SpliceID

## Sheet: D_ds_A5SS
SpliceID

## Sheet: E_ds_A3SS
SpliceID

## Sheet: F_ds_RI
SpliceID

## Sheet: G_ds_MXE
SpliceID

## Sheet: H_de_ds_genes
ACTR3B

## Sheet: I_clk1_targets
Gene_Symbol

## Sheet: J_intersect_de_ds_crispr
SpliceID

[truncated: 1 more sheets: K_primers]
